# Supplementary material for: Clinical and Diagnostic Utility of Genomic Profiling for Digestive Cancers: Real-World Evidence from Japan
Source: Cancers (Basel). 2024 Apr 15;16(8):1504. doi: 10.3390/cancers16081504 (PMC11048180; doi:10.3390/cancers16081504)
Supplement: Supplementary file 1 [file cancers-16-01504-s001.zip]

Archive with 3 entries (3 files):
- Supplementary_Figure S2.xlsx
- Supplementary_Figures.pptx
- Supplementary_Tables.xlsx
