# Supplementary material for: Clinical and Diagnostic Utility of Genomic Profiling for Digestive Cancers: Real-World Evidence from Japan
Source: Cancers (Basel). 2024 Apr 15;16(8):1504. doi: 10.3390/cancers16081504 (PMC11048180; doi:10.3390/cancers16081504)
Supplement: Supplementary file 1 [file cancers-16-01504-s001.zip › Supplementary_Figure S2.xlsx]

## Sheet: ★Sup-Figure S2
	Organ group
	Primary site
	Histological type
	Pathological tumor content
	Genomic tumor content
	Mutation Rate
	MSI status
	Gene type	Relevant signaling pathways	Gene
	dMMR	Core DNA Damage Response	MSH3
	dMMR	Core DNA Damage Response	MSH6
	dMMR	Core DNA Damage Response	MSH2
	dMMR	Core DNA Damage Response	MLH1
	dMMR	Core DNA Damage Response	PMS2
	HRD	Core DNA Damage Response	BRCA2
	HRD	TP53	ATM
	HRD	Core DNA Damage Response	BRCA1
	HRD	Core DNA Damage Response	FANCA
	HRD	Core DNA Damage Response	PALB2
	HRD	Core DNA Damage Response	BRIP1
	HRD	DNA damage control	RAD51D
	HRD	Core DNA Damage Response	BARD1
	HRD	DNA damage control	RAD54L
	HRD	Protein homeostasis	BAP1
	HRD	DNA damage control	RAD51C
	HRD	Core DNA Damage Response	RAD51
	HRD	DNA damage control	RAD51B
	HRD	TP53	CHEK2
	TSG	TP53	TP53
	TSG	Epigenetic modification	MLL2
	TSG	Wnt/β-catenin	APC
	TSG	Transcriptional regulation	SPEN
	TSG	Epigenetic modification	ARID1A
	TSG	PI3K/Akt/mTOR	TSC1
	TSG	PI3K/Akt/mTOR	STK11
	TSG	Ras/Raf/MEK/ERK	NF1
	TSG	TGF-B	SMAD4
	TSG	Epigenetic modification	ATRX
	TSG	PI3K/Akt/mTOR	TSC2
	TSG	Cell cycle	CDKN2A
	TSG	Ras/Raf/MEK/ERK	MAP3K1
	TSG	TGF-B	TGFBR2
	TSG	Hedgehog	PTCH1
	TSG	Epigenetic modification	TET2
	TSG	Epigenetic modification	EP300
	TSG	Wnt/β-catenin	RNF43
	TSG	Transcriptional regulation	CDK12
	TSG	PI3K/Akt/mTOR	PTEN
	TSG	Ras/Raf/MEK/ERK	CIC
	TSG	Cell cycle	RB1
	TSG	Epigenetic modification	SETD2
	TSG	DNA damage control	MUTYH
	TSG	Core DNA Damage Response	POLE
	TSG	Epigenetic modification	BCOR
	TSG	Transcriptional regulation	GATA3
	TSG	TP53	ATR
	TSG	Epigenetic modification	SMARCA4
	TSG	DNA damage control	POLD1
	TSG	Epigenetic modification	KDM6A
	TSG	Epigenetic modification	ASXL1
	TSG	Ras/Raf/MEK/ERK	MAP3K13
	TSG	Wnt/β-catenin	CDH1
	TSG	DNA damage control	FANCG
	TSG	Core DNA Damage Response	ERCC4
	TSG	Apoptosis	DAXX
	TSG	Protein homeostasis	FBXW7
	TSG	Transcriptional regulation	WT1
	TSG	Wnt/β-catenin	FAM123B
	TSG	PI3K/Akt/mTOR	PIK3R1
	TSG	Transcriptional regulation	MED12
	TSG	Epigenetic modification	PBRM1
	TSG	Core DNA Damage Response	FANCC
	TSG	Hippo	NF2
	TSG	Epigenetic modification	DNMT3A
	TSG	KEAP1/NRF2	KEAP1
	TSG	RNA metabolism	RBM10
	TSG	Core DNA Damage Response	NBN
	TSG	Hedgehog	SUFU
	TSG	Cell division	STAG2
	TSG	Core DNA Damage Response	MRE11A
	TSG	Transcriptional regulation	PRDM1
	TSG	Protein homeostasis	SPOP
	TSG	Apoptosis	CASP8
	TSG	PI3K/Akt/mTOR	FLCN
	TSG	Cell division	RAD21
	TSG	Transcriptional regulation	CDC73
	TSG	Wnt/β-catenin	AXIN1
	TSG	Metabolic pathway	SDHA
	TSG	KEAP1/NRF2	CUL3
	TSG	PI3K/Akt/mTOR	PPP2R1A
	TSG	Metabolic pathway	FH
	TSG	Cell cycle	CDKN1B
	TSG	Epigenetic modification	EED
	TSG	Core DNA Damage Response	FANCL
	TSG	Epigenetic modification	KDM5C
	TSG	Epigenetic modification	CTCF
	TSG	Metabolic pathway	SDHD
	TSG	NFKB	TNFAIP3
	TSG	Nuclear reseptor	PPARG
	TSG	Transcriptional regulation	IKZF1
	TSG	Epigenetic modification	MEN1
	TSG	Epigenetic modification	SMARCB1
	TSG	PI3K/Akt/mTOR	VHL
	TSG	Metabolic pathway	SDHB
	TSG	Transcriptional regulation	HNF1A
	TSG	TGF-B	SMAD2
	TSG	-	FAM46C
	TSG	TP53	CHEK1
	TSG	Transcriptional regulation	CEBPA
	TSG	Ras/Raf/MEK/ERK	MAP2K4
	TSG	Metabolic pathway	SDHC
	TSG	Apoptosis	FAS
	TSG	Immune	TNFRSF14
	TSG	JAK/STAT	SOCS1
	TSG	Cell cycle	CDKN2C
	TSG	Transcriptional regulation	CBFB
	TSG	RNA metabolism	BTG1
	TSG	Transcriptional regulation	ETV6
	TSG	Transcriptional regulation	ID3
	OG	Ras/Raf/MEK/ERK	KRAS
	OG	PI3K/Akt/mTOR	PIK3CA
	OG	RTK	ROS1
	OG	Ras/Raf/MEK/ERK	BRAF
	OG	DNA damage control	TERT
	OG	RTK	ERBB2
	OG	PI3K/Akt/mTOR	MTOR
	OG	Epigenetic modification	MLL
	OG	GPCR	GNAS
	OG	RTK	KIT
	OG	RTK	NTRK1
	OG	NFKB	CARD11
	OG	RTK	NTRK3
	OG	RTK	FGFR3
	OG	RTK	ALK
	OG	RTK	FLT3
	OG	RTK	ERBB3
	OG	Transcriptional regulation	BRD4
	OG	Transcriptional regulation	TBX3
	OG	Hedgehog	SMO
	OG	Epigenetic modification	WHSC1
	OG	Wnt/β-catenin	CTNNB1
	OG	RTK	ERBB4
	OG	RTK	KDR
	OG	RTK	PDGFRB
	OG	RTK	FGFR4
	OG	RTK	PDGFRA
	OG	RTK	RET
	OG	Nuclear reseptor	AR
	OG	KEAP1/NRF2	NFE2L2
	OG	RTK	MET
	OG	Ras/Raf/MEK/ERK	MAP2K2
	OG	JAK/STAT	MPL
	OG	PI3K/Akt/mTOR	AKT1
	OG	Immune	CSF3R
	OG	RTK	EGFR
	OG	Epigenetic modification	IDH1
	OG	Transcriptional regulation	FOXL2
	OG	Transcriptional regulation	NKX2-1
	OG	JAK/STAT	JAK1
	OG	Nuclear reseptor	ESR1
	OG	RTK	FGFR1
	OG	RTK	VEGFA
	OG	MYC	MYC
	OG	Epigenetic modification	KDM5A
	OG	JAK/STAT	JAK3
	OG	RTK	ABL1
	OG	GPCR	GRM3
	OG	Transcriptional regulation	MITF
	OG	Transcriptional regulation	FUBP1
	OG	RTK	FGFR2
	OG	Ras/Raf/MEK/ERK	NRAS
	OG	PI3K/Akt/mTOR	SGK1
	OG	RTK	FGF6
	OG	MYC	MYCL1
	OG	JAK/STAT	JAK2
	OG	PI3K/Akt/mTOR	PIK3CB
	OG	Epigenetic modification	EZH2
	OG	Transcriptional regulation	PAX5
	OG	Nuclear reseptor	RARA
	OG	MYC	MYCN
	OG	Ras/Raf/MEK/ERK	ARAF
	OG	Transcriptional regulation	MAF
	OG	JAK/STAT	CSF1R
	OG	Epigenetic modification	WHSC1L1
	OG	Immune	PDCD1LG2
	OG	RTK	DDR2
	OG	RTK	FGF23
	OG	RNA metabolism	SF3B1
	OG	Ras/Raf/MEK/ERK	PTPN11
	OG	Epigenetic modification	H3F3A
	OG	RTK	FGF4
	OG	Cell cycle	CCND1
	OG	Immune	SYK
	OG	Cell cycle	CCND3
	OG	Transcriptional regulation	ERG
	OG	Ras/Raf/MEK/ERK	SRC
	OG	Ras/Raf/MEK/ERK	MAP2K1
	OG	RTK	FGF12
	OG	Ras/Raf/MEK/ERK	RAF1
	OG	Transcriptional regulation	TMPRSS2
	OG	Immune	BTK
	OG	RTK	FGF19
	OG	RNA metabolism	U2AF1
	OG	Immune	IRF4
	OG	GPCR	P2RY8
	OG	RNA metabolism	XPO1
	OG	JAK/STAT	CALR
	OG	Immune	CD274
	OG	Ras/Raf/MEK/ERK	HRAS
	OG	TP53	MDM2
	OG	NFKB	REL
	OG	Cell cycle	CCND2
	OG	RTK	FGF10
	OG	Transcriptional regulation	JUN
	OG	Cell cycle	CCNE1
	OG	Epigenetic modification	IDH2
	OG	GPCR	GNAQ
	OG	Immune	CD79B
	OG	Cell division	AURKA
	OG	RTK	FGF14
	OG	Metabolic pathway	NT5C2
	OG	GPCR	GNA11
	OG	RNA metabolism	EWSR1
	OG	Immune	BCL6
	OG	NFKB	MYD88
	OG	Transcriptional regulation	SOX2
	OG	RTK	FGF3
	OG	Epigenetic modification	NPM1
	OG	JAK/STAT	PIM1
	OG	RNA metabolism	QKI
	OG	GPCR	CXCR4
	OG	PI3K/Akt/mTOR	AKT2
	OG	-	BCR
	OG	Immune	CD79A
	OG	JAK/STAT	STAT3
	OG	Cell cycle	CDK4
	OG	PI3K/Akt/mTOR	AKT3
	OG	TP53	MDM4
	OG	Cell cycle	CDK6
	OG	Apoptosis	BCL2
	OG	Transcriptional regulation	MYB
	OG	Ras/Raf/MEK/ERK	RAC1
	OG	Ras/Raf/MEK/ERK	MAPK1
	Other	NOTCH	NOTCH3
	Other	NOTCH	NOTCH1
	Other	-	LTK
	Other	-	KEL
	Other	RTK	MST1R
	Other	RTK	IRS2
	Other	NOTCH	NOTCH2
	Other	Wnt/β-catenin	CTNNA1
	Other	PI3K/Akt/mTOR	PIK3C2G
	Other	Epigenetic modification	GATA6
	Other	Epigenetic modification	PARP3
	Other	PI3K/Akt/mTOR	RICTOR
	Other	RTK	AXL
	Other	Epigenetic modification	BCORL1
	Other	Epigenetic modification	CREBBP
	Other	Immune	CD22
	Other	Immune	IKBKE
	Other	Epigenetic modification	DOT1L
	Other	Epigenetic modification	DIS3
	Other	PI3K/Akt/mTOR	PIK3C2B
	Other	-	SNCAIP
	Other	Epigenetic modification	ZNF703
	Other	RTK	EPHA3
	Other	Epigenetic modification	ZNF217
	Other	RTK	EPHB1
	Other	RTK	EPHB4
	Other	RTK	IGF1R
	Other	RTK	PTPRO
	Other	Core DNA Damage Response	RAD52
	Other	RTK	CBL
	Other	-	EMSY
	Other	RTK	FLT1
	Other	RTK	TEK
	Other	RTK	DDR1
	Other	-	MERTK
	Other	PI3K/Akt/mTOR	RPTOR
	Other	RTK	HGF
	Other	PI3K/Akt/mTOR	INPP4B
	Other	RTK	TYRO3
	Other	-	GABRA6
	Other	Immune	PDCD1
	Other	Epigenetic modification	GATA4
	Other	Wnt/β-catenin	SOX9
	Other	-	KLHL6
	Other	TGF-B	ACVR1B
	Other	Core DNA Damage Response	PARP1
	Other	RTK	NTRK2
	Other	-	PARK2
	Other	Epigenetic modification	PARP2
	Other	Ras/Raf/MEK/ERK	MKNK1
	Other	Metabolic pathway	PDK1
	Other	Metabolic pathway	CYP17A1
	Other	Protein homeostasis	CUL4A
	Other	Metabolic pathway	HSD3B1
	Other	Hedgehog	PRKCI
	Other	Metabolic pathway	TIPARP
	Other	Metabolic pathway	MTAP
	Other	Apoptosis	MCL1
	Other	Epigenetic modification	MEF2B
	Other	Cell division	AURKB
	Other	Cell cycle	CDKN2B
	Other	Wnt/β-catenin	GSK3B
	Other	-	C17orf39
	Other	NFKB	NFKBIA
	Other	GPCR	GNA13
	Other	RTK	ERRFI1
	Other	-	ARFRP1
	Other	Epigenetic modification	CDK8
	Other	Apoptosis	BCL2L1
	Other	Epigenetic modification	HDAC1
	Other	Cell cycle	CDKN1A
	Other	Apoptosis	BCL2L2
	Other	Immune	CD70
	Other	Core DNA Damage Response	XRCC2
	Other	Immune	ALOX12B
	Other	Immune	IRF2
	Other	Immune	LYN
	Other	PI3K/Akt/mTOR	CRKL
	Other	Cell cycle	BTG2
	Other	PI3K/Akt/mTOR	PRKAR1A
	Other	PI3K/Akt/mTOR	PPP2R2A
