# Supplementary material for: Clinical and Diagnostic Utility of Genomic Profiling for Digestive Cancers: Real-World Evidence from Japan
Source: Cancers (Basel). 2024 Apr 15;16(8):1504. doi: 10.3390/cancers16081504 (PMC11048180; doi:10.3390/cancers16081504)
Supplement: Supplementary file 1 [file cancers-16-01504-s001.zip › Supplementary_Tables.xlsx]

## Sheet: Sup-Table S1
	Table S1. List of genes for CDx of digestive cancers in Japan.
	Organ	CDx
	Esophagus	MSI-H	TMB-H	NTRK1 fusion/rearrangement	NTRK2 fusion/rearrangement	NTRK3 fusion/rearrangement
	Stomach	MSI-H	TMB-H	NTRK1 fusion/rearrangement	NTRK2 fusion/rearrangement	NTRK3 fusion/rearrangement	ERBB2 amplification
	Duodenum	MSI-H	TMB-H	NTRK1 fusion/rearrangement	NTRK2 fusion/rearrangement	NTRK3 fusion/rearrangement
	Small intestine	MSI-H	TMB-H	NTRK1 fusion/rearrangement	NTRK2 fusion/rearrangement	NTRK3 fusion/rearrangement
	Colorectal	MSI-H	TMB-H	NTRK1 fusion/rearrangement	NTRK2 fusion/rearrangement	NTRK3 fusion/rearrangement	BRAF V600E	ERBB2 amplification
	Pancreas	MSI-H	TMB-H	NTRK1 fusion/rearrangement	NTRK2 fusion/rearrangement	NTRK3 fusion/rearrangement	gBRCA1 alteration	gBRCA2 alteration
	Biliary tract	MSI-H	TMB-H	NTRK1 fusion/rearrangement	NTRK2 fusion/rearrangement	NTRK3 fusion/rearrangement	FGFR2 fusion/rearrangement
	CDx, companion diagnosis; gBRCA1, germline BRCA1; gBRCA2, germline BRCA2; MSI-H, high microsatellite instability; TMB-H, high tumor mutation burden

## Sheet: Sup-Table S2
	Table S2. List of signaling pathways affected by genomic alterations.
	Signaling pathway	Gene list
	Apoptosis	BCL2	BCL2L1	BCL2L2	CASP8	DAXX	FAS	MCL1
	Cell cycle	BTG2	CCND1	CCND3	CCND2	CCNE1	CDK4	CDK6	CDKN1A	CDKN1B	CDKN2A	CDKN2B	CDKN2C	RB1
	Cell division	AURKA	AURKB	RAD21	STAG2
	Core DNA damage response	BARD1	BRCA1	BRCA2	BRIP1	ERCC4	FANCA	FANCC	FANCL	MLH1	MSH2	MSH3	MSH6	MRE11A	NBN	PALB2	PARP1	PMS2	POLE	RAD51	RAD52	XRCC2
	DNA damage control	FANCG	MUTYH	POLD1	RAD51B	RAD51C	RAD51D	RAD54L	TERT
	Epigenetic modification	ARID1A	ASXL1	ATRX	BCOR	BCORL1	CDK8	CREBBP	CTCF	DIS3	DNMT3A	DOT1L	EED	EP300	EZH2	GATA4	GATA6	H3F3A	HDAC1	IDH1	IDH2	KDM5A	KDM5C	KDM6A	MEF2B	MEN1	MLL	MLL2	NPM1	PARP2	PARP3	PBRM1	SETD2	SMARCA4	SMARCB1	TET2	WHSC1	WHSC1L1	ZNF217	ZNF703
	GPCR	CXCR4	GNA11	GNA13	GNAQ	GNAS	GRM3	P2RY8
	Hedgehog	PRKCI	PTCH1	SMO	SUFU
	Hippo	NF2
	Immune	ALOX12B	BCL6	BTK	CD22	CD70	CD79A	CD79B	CD274	CSF3R	IKBKE	IRF2	IRF4	LYN	PDCD1	PDCD1LG2	SYK	TNFRSF14
	JAK/STAT	CALR	CSF1R	JAK1	JAK2	JAK3	MPL	PIM1	SOCS1	STAT3
	KEAP1/NRF2	CUL3	KEAP1	NFE2L2
	Metabolic pathway	CYP17A1	FH	HSD3B1	MTAP	NT5C2	PDK1	SDHA	SDHB	SDHC	SDHD	TIPARP
	MYC	MYC	MYCL1	MYCN
	NFKB	CARD11	MYD88	NFKBIA	REL	TNFAIP3
	NOTCH	NOTCH1	NOTCH2	NOTCH3
	Nuclear reseptor	AR	ESR1	PPARG	RARA
	PI3K/Akt/mTOR	AKT1	AKT2	AKT3	CRKL	FLCN	INPP4B	MTOR	PIK3C2B	PIK3C2G	PIK3CA	PIK3CB	PIK3R1	PPP2R1A	PPP2R2A	PRKAR1A	PTEN	RICTOR	RPTOR	SGK1	STK11	TSC1	TSC2	VHL
	Protein homeostasis	BAP1	CUL4A	FBXW7	SPOP
	Ras/Raf/MEK/ERK	ARAF	BRAF	CIC	HRAS	KRAS	MAP2K1	MAP2K2	MAP2K4	MAP3K1	MAP3K13	MAPK1	MKNK1	NF1	NRAS	PTPN11	RAC1	RAF1	SRC				FLT3
	RNA metabolism	BTG1	EWSR1	QKI	RBM10	SF3B1	U2AF1	XPO1
	RTK	ABL1	ALK	AXL	CBL	DDR1	DDR2	EGFR	EPHA3	EPHB1	EPHB4	ERBB2	ERBB3	ERBB4	ERRFI1	FGF3	FGF4	FGF6	FGF10	FGF12	FGF14	FGF19	FGF23	FGFR1	FGFR2	FGFR3	FGFR4	FLT1	HGF	IGF1R	IRS2	KDR	KIT	MET	MST1R	NTRK1	NTRK2	NTRK3	PDGFRA	PDGFRB	PTPRO	RET	ROS1	TEK	TYRO3	VEGFA
	TGF-B	ACVR1B	SMAD2	SMAD4	TGFBR2
	TP53	ATM	ATR	CHEK1	CHEK2	MDM2	MDM4	TP53
	Transcriptional regulation	BRD4	CBFB	CDC73	CDK12	CEBPA	ERG	ETV6	FOXL2	FUBP1	GATA3	HNF1A	ID3	IKZF1	JUN	MAF	MED12	MITF	MYB	NKX2-1	PAX5	PRDM1	SPEN	SOX2	TBX3	TMPRSS2	WT1
	Wnt/β-catenin	APC	AXIN1	CDH1	CTNNA1	CTNNB1	FAM123B	GSK3B	RNF43	SOX9
	(Not Applicable)	ARFRP1	BCR	C17orf39	EMSY	FAM46C	GABRA6	KEL	KLHL6	LTK	MERTK	PARK2	SNCAIP

## Sheet: Sup-Table S3
	Table S3. Characteristics of 547 digestive cancers.
	Organ group						sex				age				Histopathological type										Genomic alterations
	(	primary site	)	N			Male	Female			median	[range]		SCC			AC		NEC		Other			Potentially actionable			Actionable		CDx-equivalent
	Esophagus/Stomach			70			55	15			67	[35-85]			22	0.314286	40	0.571429	6	0.0857143	2	0.0285714			70	1	56	0.8	18	0.257143
	(	Esophagus		27	)	(	21	6	)	(	64	[48-83]	)	(	22	0.814815	0	0	4	0.148148	1	0.037037	)	(	27	1	23	0.851852	5	0.185185	)
	(	Stomach		43	)	(	34	9	)	(	69	[35-85]	)	(	0	0	40	0.930233	2	0.0465116	1	0.0232558	)	(	43	1	33	0.767442	13	0.302326	)
	Bowel			227			123	104			62	[15-83]			1	0.00440529	217	0.955947	6	0.0264317	3	0.0132159			226	0.995595	120	0.528634	26	0.114537
	(	Duodenum		4	)	(	4	0	)	(	69	[66-70]	)	(	0	0	4	1	0	0	0	0	)	(	4	1	4	1	0	0	)
	(	Small intestine		6	)	(	4	2	)	(	66	[48-77]	)	(	0	0	4	0.666667	1	0.166667	1	0.166667	)	(	6	1	4	0.666667	0	0	)
	(	Colorectal		217	)	(	115	102	)	(	61	[15-83]	)	(	1	0.00460829	209	0.963134	5	0.0230415	2	0.00921659	)	(	216	0.995392	112	0.516129	26	0.119816	)
	Pancreas			127			74	53			66	[22-83]			0	0	115	0.905512	6	0.0472441	6	0.0472441			126	0.992126	75	0.590551	3	0.023622
	Biliary tract			123			81	42			68	[36-84]			0	0	119	0.96748	2	0.0162602	2	0.0162602			122	0.99187	91	0.739837	16	0.130081
	Total			547			333	214			62	[15-85]			23	0.0420475	491	0.897623	20	0.0365631	13	0.023766			544	0.994516	342	0.625229	63	0.115174
	AC, adenocarcinoma; CDx, companion diagnostic; NEC, neuroendocrine carcinoma; SCC, squamous cell carcinoma

## Sheet: Sup-Table S4
	Table S4. Rate of characteristic genomic alterations in each digestive adenocarcinoma.
		Stomach (n=40)	Colorectal (n=209)	Pancreas (n=115)	Biliary tract (n=119)	p-value
	APC alteration	1 (2.5%)	169 (80.9%)	2 (1.7%)	2 (1.7%)	<0.01
	KRAS alteration	8 (20.0%)	95 (45.5%)	106 (92.2%)	25 (21.0%)	<0.01
	CDKN2A alteration	7 (17.5%)	3 (1.4%)	55 (47.8%)	37 (31.1%)	<0.01
					Fisher’s exact test
